# Supplementary material for: Genome-wide analysis of the AP2/ERF gene family in Tritipyrum and the response of TtERF_B2-50 in salt-tolerance
Source: BMC Genomics. 2023 Sep 13;24:541. doi: 10.1186/s12864-023-09585-x (PMC10498623; doi:10.1186/s12864-023-09585-x)
Supplement: Supplementary file 2 — Additional file 2. [file 12864_2023_9585_MOESM2_ESM.xlsx]

## Sheet: Sheet1
Supplementary Table S1 : List of the TtAP2/ERF genes identified in this study
geneID	Name	Chr	sub_family	start	end	aalen	MolWt	pI
Tel1E01T121400.1	TtAP2-67	1E	AP2	67599664	67603779	509	55491.8	6.97
Tel1E01T262600.1	TtERF_B3-51	1E	ERF_B3	228498447	228498806	119	12689	6.91
Tel1E01T326400.1	TtDREB_A1-95	1E	DREB_A1	287833034	287833618	194	20939.4	4.68
Tel1E01T370700.1	TtDREB_A4-33	1E	DREB_A4	331386123	331386950	275	29349.5	4.51
Tel1E01T375200.1	TtDREB_A2-9	1E	DREB_A2	336193648	336197154	269	29199.2	4.1
Tel1E01T376900.1	TtDREB_A3-4	1E	DREB_A3	338054031	338054804	257	27269.3	9.52
Tel1E01T384800.1	TtERF_B2-45	1E	ERF_B2	344510296	344511302	186	19529.9	5.13
Tel1E01T402700.1	TtAP2-68	1E	AP2	358426143	358431023	424	46519.6	9.32
Tel1E01T444400.1	TtERF_B4-19	1E	ERF_B4	386735376	386737087	316	32458.2	4.64
Tel1E01T535700.1	TtERF_B3-52	1E	ERF_B3	441846145	441846990	281	29554.1	9.33
Tel1E01T535800.1	TtERF_B3-53	1E	ERF_B3	441862190	441863026	278	29431.8	8.99
Tel1E01T582000.1	TtAP2-69	1E	AP2	466616732	466618245	410	44411	9.24
Tel1E01T605200.1	TtERF_B4-20	1E	ERF_B4	478407821	478408597	258	28185.7	5.47
Tel1E01T605400.1	TtERF_B2-46	1E	ERF_B2	478436042	478436833	263	28563.8	5.75
Tel1E01T607900.1	TtRAV-27	1E	RAV	480043639	480048157	462	50237.6	9.81
Tel1E01T608000.1	TtRAV-28	1E	RAV	480113435	480114685	416	44632.3	10.32
Tel1E01T608100.1	TtRAV-29	1E	RAV	480187603	480188784	393	42060.3	10.04
Tel1E01T679900.1	TtDREB_A6-22	1E	DREB_A6	516786337	516787221	294	31785.6	10.04
Tel2E01T006500.1	TtDREB_A4-34	2E	DREB_A4	3097906	3098538	210	22517.3	5.58
Tel2E01T047600.1	TtDREB_A1-96	2E	DREB_A1	20704818	20705396	192	20686.7	4.64
Tel2E01T101800.1	TtERF_B3-54	2E	ERF_B3	44739963	44740559	198	21415.1	9.23
Tel2E01T101900.1	TtERF_B3-55	2E	ERF_B3	44795360	44796082	240	25514.5	8.48
Tel2E01T102000.1	TtERF_B3-56	2E	ERF_B3	44884864	44885475	203	21810.7	10.17
Tel2E01T102100.1	TtERF_B3-57	2E	ERF_B3	44897821	44898444	207	22201	9.83
Tel2E01T1028200.1	TtAP2-70	2E	AP2	724620010	724623347	373	41031.8	8.21
Tel2E01T1051600.1	TtDREB_A1-97	2E	DREB_A1	734194508	734195145	201	22208.8	7.51
Tel2E01T1051800.1	TtDREB_A1-98	2E	DREB_A1	734306966	734307508	180	19344	9.01
Tel2E01T1051900.1	TtDREB_A1-99	2E	DREB_A1	734384211	734384936	241	25689.7	5.58
Tel2E01T236300.1	TtERF_B2-47	2E	ERF_B2	110779043	110779767	206	22728.2	6.63
Tel2E01T293000.1	TtERF_B2-48	2E	ERF_B2	138324197	138324469	90	9875.05	7.52
Tel2E01T373000.1	TtERF_B6-13	2E	ERF_B6	194186070	194186975	301	32311.3	7.8
Tel2E01T471100.1	TtAP2-71	2E	AP2	365737966	365741215	599	63677.2	7.38
Tel2E01T514200.1	TtERF_B4-21	2E	ERF_B4	416889933	416891105	253	26984.1	10.14
Tel2E01T515200.1	TtERF_B1-7	2E	ERF_B1	418647916	418648704	262	27687.1	4.35
Tel2E01T533100.1	TtERF_B4-22	2E	ERF_B4	436063951	436064688	245	25174.2	9.97
Tel2E01T546300.1	TtDREB_A4-35	2E	DREB_A4	448567364	448567897	177	19318.4	4.93
Tel2E01T627500.1	TtAP2-72	2E	AP2	507049900	507053777	651	68899.3	6.44
Tel2E01T644600.1	TtDREB_A6-23	2E	DREB_A6	518710151	518711485	444	47645.4	9.1
Tel2E01T675400.1	TtERF_B3-58	2E	ERF_B3	541516979	541517812	277	29704.1	6.72
Tel2E01T691400.1	TtDREB_A1-100	2E	DREB_A1	557739955	557740548	197	20430.7	6.52
Tel2E01T691600.1	TtDREB_A1-101	2E	DREB_A1	557853073	557853726	217	23679.6	7.98
Tel2E01T707000.1	TtDREB_A4-36	2E	DREB_A4	569574291	569574935	214	22655.3	5.59
Tel2E01T708300.1	TtDREB_A4-37	2E	DREB_A4	569688456	569689166	236	25432.6	4.55
Tel2E01T708400.1	TtDREB_A4-38	2E	DREB_A4	569729894	569730937	276	28974	5.22
Tel2E01T784000.1	TtERF_B3-59	2E	ERF_B3	615282335	615283105	256	27569	7.09
Tel2E01T858400.1	TtAP2-73	2E	AP2	649064250	649068630	487	52772.1	6.47
Tel2E01T872300.1	TtDREB_A5-8	2E	DREB_A5	656563673	656564392	239	25402.5	10.25
Tel2E01T872500.1	TtAP2-74	2E	AP2	657104827	657107470	477	50018.2	7.47
Tel2E01T949700.1	TtERF_B3-60	2E	ERF_B3	686766501	686766893	130	14033.4	8.88
Tel3E01T099600.1	TtRAV-30	3E	RAV	44609126	44610088	320	34729.3	5.7
Tel3E01T099700.1	TtRAV-31	3E	RAV	45123313	45124383	356	38543.3	9.87
Tel3E01T100000.1	TtRAV-32	3E	RAV	45353784	45354842	352	38353.2	9.86
Tel3E01T100200.1	TtRAV-33	3E	RAV	45708841	45709887	348	38200.2	10.14
Tel3E01T173200.1	TtDREB_A2-10	3E	DREB_A2	80849868	80851780	278	30389.7	7.18
Tel3E01T238600.1	TtDREB_A4-39	3E	DREB_A4	125715447	125716172	241	26018	5.13
Tel3E01T267600.1	TtERF_B5-8	3E	ERF_B5	151953078	151954133	351	38402.4	4.39
Tel3E01T408500.1	TtERF_B5-9	3E	ERF_B5	351851020	351851895	291	31083.8	4.26
Tel3E01T433800.1	TtRAV-34	3E	RAV	372963582	372964982	384	40307.4	9.18
Tel3E01T476400.1	TtERF_B3-61	3E	ERF_B3	408678834	408679376	180	18448.9	9.63
Tel3E01T539500.1	TtAP2-75	3E	AP2	455872827	455876550	381	41988.9	8.71
Tel3E01T604500.1	TtERF_B4-23	3E	ERF_B4	501829406	501831941	384	39668	6.12
Tel3E01T627400.1	TtAP2-76	3E	AP2	517267646	517273461	745	78081.1	7.35
Tel4E01T015700.1	TtERF_B3-62	4E	ERF_B3	7246132	7246512	126	14284.5	6.97
Tel4E01T095200.1	TtERF_B3-63	4E	ERF_B3	49096181	49096996	271	28797.1	6.42
Tel4E01T127900.1	TtERF_B6-14	4E	ERF_B6	73099348	73100496	382	41357.3	4.8
Tel4E01T141100.1	TtDREB_A4-40	4E	DREB_A4	81855064	81855841	185	20294.8	4.51
Tel4E01T211900.1	TtAP2-77	4E	AP2	141466449	141468260	329	36342.7	6.78
Tel4E01T325400.1	TtAP2-78	4E	AP2	385321701	385327538	372	40648.5	7.63
Tel4E01T407800.1	TtAP2-79	4E	AP2	472908858	472913005	610	65525.7	6.82
Tel4E01T452700.1	TtDREB_A6-24	4E	DREB_A6	506424403	506425251	282	30668.7	7.06
Tel4E01T488900.1	TtAP2-80	4E	AP2	532035505	532038620	526	56260.2	8.1
Tel4E01T499800.1	TtERF_B2-49	4E	ERF_B2	536322883	536324350	316	33832.8	5.11
Tel4E01T523400.1	TtERF_B3-64	4E	ERF_B3	553476302	553476667	121	13269.7	6.94
Tel4E01T526100.1	TtERF_B3-65	4E	ERF_B3	555820326	555820955	209	22103.9	8.71
Tel4E01T535800.1	TtRAV-35	4E	RAV	561771546	561772556	336	36558.2	9.27
Tel4E01T582500.1	TtDREB_A1-102	4E	DREB_A1	585211341	585211895	184	19058.3	5.31
Tel5E01T135800.1	TtERF_B3-66	5E	ERF_B3	93081578	93081943	121	13159.4	7.36
Tel5E01T146400.1	TtERF_B6-15	5E	ERF_B6	101175311	101176513	400	43150.7	4.23
Tel5E01T222300.1	TtERF_B4-24	5E	ERF_B4	203320634	203322584	348	36312.8	5.23
Tel5E01T249300.1	TtAP2-81	5E	AP2	233296571	233300812	425	46817.6	5.52
Tel5E01T326800.1	TtDREB_A6-25	5E	DREB_A6	300521616	300522967	284	30538	6.95
Tel5E01T355100.1	TtERF_B2-50	5E	ERF_B2	326473100	326476331	381	41025	5.06
Tel5E01T362900.1	TtAP2-82	5E	AP2	330914946	330918718	386	42203.9	7.14
Tel5E01T386600.1	TtERF_B2-51	5E	ERF_B2	351114911	351115642	243	25843.6	6.24
Tel5E01T497800.1	TtDREB_A1-103	5E	DREB_A1	412475466	412476230	254	27300.4	8.1
Tel5E01T497900.1	TtDREB_A1-104	5E	DREB_A1	412483986	412484624	212	23089.3	7.56
Tel5E01T498000.1	TtDREB_A1-105	5E	DREB_A1	412491482	412492174	230	25467.3	5
Tel5E01T498100.1	TtDREB_A1-106	5E	DREB_A1	412554609	412555430	273	29026.3	8.1
Tel5E01T498200.1	TtDREB_A1-107	5E	DREB_A1	412587617	412588294	225	25154	5.16
Tel5E01T498300.1	TtDREB_A1-108	5E	DREB_A1	412617431	412618051	206	21909	11.24
Tel5E01T498400.1	TtDREB_A1-109	5E	DREB_A1	412697781	412698434	217	23707.5	6.28
Tel5E01T498500.1	TtDREB_A1-110	5E	DREB_A1	412703952	412704611	219	24362.2	5.33
Tel5E01T498600.1	TtDREB_A1-111	5E	DREB_A1	412748414	412749112	232	24962.2	4.79
Tel5E01T498700.1	TtDREB_A1-112	5E	DREB_A1	412771649	412772353	234	25233.5	4.94
Tel5E01T498800.1	TtDREB_A1-113	5E	DREB_A1	412937032	412937676	214	23410.5	6.67
Tel5E01T498900.1	TtDREB_A1-114	5E	DREB_A1	412951921	412952640	239	25319.2	5.08
Tel5E01T499000.1	TtDREB_A1-115	5E	DREB_A1	412987812	412988543	243	25653.5	6.23
Tel5E01T499400.1	TtDREB_A1-116	5E	DREB_A1	413317419	413318120	233	24453.9	4.76
Tel5E01T499500.1	TtDREB_A1-117	5E	DREB_A1	413345765	413346496	243	25650.4	4.57
Tel5E01T499700.1	TtDREB_A1-118	5E	DREB_A1	413395859	413396553	215	23369.5	10.13
Tel5E01T499800.1	TtDREB_A1-119	5E	DREB_A1	413400019	413400756	245	26021.6	4.51
Tel5E01T499900.1	TtDREB_A1-120	5E	DREB_A1	413424961	413425680	239	25589.4	4.98
Tel5E01T502500.1	TtERF_B2-52	5E	ERF_B2	415654653	415655394	217	23484.5	6.92
Tel5E01T614200.1	TtDREB_A1-121	5E	DREB_A1	473936889	473937485	198	20667.8	6.36
Tel5E01T640300.1	TtAP2-83	5E	AP2	488064388	488067729	633	66352.4	7.1
Tel5E01T752400.1	TtAP2-84	5E	AP2	547447627	547451057	452	49580.4	7.44
Tel5E01T865900.1	TtERF_B3-67	5E	ERF_B3	603851045	603851881	278	29653.2	8.52
Tel5E01T882700.1	TtERF_B3-68	5E	ERF_B3	614965313	614965690	125	13665.1	7.36
Tel5E01T890700.1	TtERF_B3-69	5E	ERF_B3	619455777	619456478	233	25312.3	7.77
Tel5E01T890900.1	TtERF_B3-70	5E	ERF_B3	619474507	619475088	193	21005.6	8.51
Tel5E01T892500.1	TtERF_B3-71	5E	ERF_B3	620521716	620522546	276	29438.9	6.73
Tel6E01T007500.1	TtDREB_A4-41	6E	DREB_A4	4554895	4555599	234	25680.7	6.24
Tel6E01T013700.1	TtDREB_A6-26	6E	DREB_A6	8703538	8712375	156	17199.4	11.16
Tel6E01T129500.1	TtERF_B3-72	6E	ERF_B3	67759239	67759616	125	13621	6.11
Tel6E01T349100.1	TtERF_B3-73	6E	ERF_B3	206701018	206701587	189	20525.3	7.36
Tel6E01T367900.1	TtDREB_A1-122	6E	DREB_A1	232535025	232535759	244	26182.2	5.36
Tel6E01T409900.1	TtERF_B1-8	6E	ERF_B1	328299689	328300585	298	32306.9	6.87
Tel6E01T429100.1	TtAP2-85	6E	AP2	353934684	353938876	672	71877.6	5.76
Tel6E01T447700.1	TtDREB_A6-27	6E	DREB_A6	372365906	372367282	458	49436.2	8.1
Tel6E01T469200.1	TtDREB_A4-42	6E	DREB_A4	393523637	393524311	224	23336.8	6.02
Tel6E01T469300.1	TtDREB_A4-43	6E	DREB_A4	393552053	393552736	227	24343.1	5
Tel6E01T469400.1	TtDREB_A4-44	6E	DREB_A4	393575093	393575851	252	26590.1	5.17
Tel6E01T477900.1	TtDREB_A1-123	6E	DREB_A1	404543407	404544189	260	27086.9	5.11
Tel6E01T478400.1	TtDREB_A1-124	6E	DREB_A1	405343748	405344407	219	23368.1	4.93
Tel6E01T543200.1	TtDREB_A6-28	6E	DREB_A6	454346345	454347650	332	35571.9	7.06
Tel6E01T548400.1	TtAP2-86	6E	AP2	460374236	460378527	372	40541.8	5.38
Tel6E01T610200.1	TtERF_B2-53	6E	ERF_B2	500360666	500363242	362	40754	8.05
Tel6E01T610700.1	TtERF_B2-54	6E	ERF_B2	500652700	500655965	398	43250.4	4.38
Tel6E01T689300.1	TtDREB_A1-125	6E	DREB_A1	540460828	540461562	244	26005	5.37
Tel6E01T689600.1	TtDREB_A1-126	6E	DREB_A1	540755480	540756214	244	26145.2	5.37
Tel6E01T704700.1	TtERF_B6-16	6E	ERF_B6	546954929	546957297	318	33796.9	8.12
Tel7E01T1004700.1	TtERF_B3-74	7E	ERF_B3	729813785	729814159	124	13393.7	9.17
Tel7E01T1007700.1	TtRAV-36	7E	RAV	732418803	732419804	334	35878.6	10.5
Tel7E01T1013600.1	TtERF_B3-75	7E	ERF_B3	735549657	735549965	102	10893	10.06
Tel7E01T123600.1	TtDREB_A1-127	7E	DREB_A1	61617668	61618360	230	24248.7	4.87
Tel7E01T123700.1	TtDREB_A1-128	7E	DREB_A1	61638268	61639043	242	25314.4	7.53
Tel7E01T123900.1	TtRAV-37	7E	RAV	61750870	61751916	348	37341	10.13
Tel7E01T195800.1	TtAP2-87	7E	AP2	104340580	104343092	407	43501.6	7.88
Tel7E01T260000.1	TtDREB_A5-9	7E	DREB_A5	138856653	138857198	181	19028.3	10.88
Tel7E01T279400.1	TtERF_B2-55	7E	ERF_B2	148150199	148152644	356	39308.6	4.48
Tel7E01T338400.1	TtDREB_A6-29	7E	DREB_A6	189131728	189132810	360	38428.5	7.02
Tel7E01T462700.1	TtERF_B4-25	7E	ERF_B4	307118418	307119682	224	23278	11.15
Tel7E01T493700.1	TtAP2-88	7E	AP2	358732395	358734931	330	36109.2	5.18
Tel7E01T628600.1	TtDREB_A4-45	7E	DREB_A4	511490693	511491442	249	26082.2	4.67
Tel7E01T646700.1	TtERF_B2-56	7E	ERF_B2	524403713	524404552	279	30839.6	4.49
Tel7E01T847300.1	TtAP2-89	7E	AP2	647144121	647147047	467	50569.5	6.46
Tel7E01T911600.1	TtAP2-90	7E	AP2	681124288	681126597	425	45500.9	8.66
Tel7E01T986800.1	TtDREB_A1-129	7E	DREB_A1	723596129	723596746	205	22550.1	8.24
Tel7E01T996400.1	TtERF_B2-57	7E	ERF_B2	726666593	726667428	209	21829.6	10.75
TraesCS1A02G058400.1	TtAP2-1	1A	AP2	38728807	38733500	510	55492.7	7.08
TraesCS1A02G141800.1	TtERF_B3-1	1A	ERF_B3	241377201	241377560	119	12618.8	4.97
TraesCS1A02G187900.1	TtDREB_A1-1	1A	DREB_A1	339097721	339099065	190	20387.8	4.88
TraesCS1A02G220000.1	TtDREB_A4-1	1A	DREB_A4	388849047	388850291	282	29815.8	4.46
TraesCS1A02G221900.1	TtDREB_A2-1	1A	DREB_A2	391256779	391259159	407	44449	4.75
TraesCS1A02G223400.1	TtDREB_A3-1	1A	DREB_A3	393612319	393613101	260	27741	9.57
TraesCS1A02G231200.1	TtERF_B2-1	1A	ERF_B2	403830277	403831326	180	18775.2	8.46
TraesCS1A02G242800.1	TtAP2-2	1A	AP2	430617268	430622212	418	45898.8	9.41
TraesCS1A02G272300.1	TtERF_B4-1	1A	ERF_B4	465495668	465497672	321	32742.7	4.85
TraesCS1A02G328800.1	TtERF_B3-2	1A	ERF_B3	517519807	517520544	245	25990.9	8.52
TraesCS1A02G357800.1	TtAP2-3	1A	AP2	540134248	540135929	413	44652.2	9.37
TraesCS1A02G370400.1	TtERF_B4-2	1A	ERF_B4	547863784	547865124	260	28512.2	7.81
TraesCS1A02G370700.1	TtERF_B2-2	1A	ERF_B2	547907223	547908642	265	28656.9	6.36
TraesCS1A02G372100.1	TtRAV-1	1A	RAV	548733303	548734833	442	47632.4	10.08
TraesCS1A02G372200.1	TtRAV-2	1A	RAV	548772420	548773661	413	44243	10.19
TraesCS1A02G372300.1	TtRAV-3	1A	RAV	548789228	548790730	392	42007.3	10.04
TraesCS1A02G411100.1	TtDREB_A6-1	1A	DREB_A6	571893799	571895896	285	31018.8	10.18
TraesCS1B02G076300.1	TtAP2-4	1B	AP2	59192914	59197530	512	55729.9	6.97
TraesCS1B02G158400.1	TtERF_B3-3	1B	ERF_B3	268899061	268899420	119	12636.9	4.97
TraesCS1B02G195700.1	TtDREB_A1-2	1B	DREB_A1	350875711	350876696	197	21180.7	4.79
TraesCS1B02G233300.1	TtDREB_A4-2	1B	DREB_A4	418821112	418822477	275	29384.4	4.43
TraesCS1B02G235100.2	TtDREB_A2-2	1B	DREB_A2	421096799	421100560	388	42217	4.76
TraesCS1B02G236700.1	TtDREB_A3-2	1B	DREB_A3	423823534	423824304	256	27117.2	9.52
TraesCS1B02G243200.1	TtERF_B2-3	1B	ERF_B2	432116599	432117724	185	19238.6	9.11
TraesCS1B02G254300.1	TtAP2-5	1B	AP2	448525597	448532139	422	46262.2	9.41
TraesCS1B02G282300.1	TtERF_B4-3	1B	ERF_B4	491231072	491233471	323	33215.1	4.85
TraesCS1B02G335100.1	TtDREB_A1-3	1B	DREB_A1	562432802	562433838	222	24392.5	7.05
TraesCS1B02G342500.1	TtERF_B3-4	1B	ERF_B3	570525909	570526718	269	28489.9	8.26
TraesCS1B02G389700.1	TtERF_B2-4	1B	ERF_B2	623672473	623673479	251	27306.6	5.03
TraesCS1B02G389800.1	TtERF_B2-5	1B	ERF_B2	623679499	623680818	259	28202.7	8.27
TraesCS1B02G389900.1	TtERF_B2-6	1B	ERF_B2	623688073	623689509	267	28802.1	5.7
TraesCS1B02G392000.1	TtRAV-4	1B	RAV	624970745	624972482	411	44088.7	9.79
TraesCS1B02G392200.1	TtRAV-5	1B	RAV	625082503	625084035	416	44677.4	10.01
TraesCS1B02G392300.1	TtRAV-6	1B	RAV	625145121	625146698	391	42106.4	10.19
TraesCS1B02G441300.1	TtDREB_A6-2	1B	DREB_A6	662192978	662194258	282	30703.5	10.12
TraesCS1D02G059200.1	TtAP2-6	1D	AP2	39287710	39292285	511	55674.9	7.11
TraesCS1D02G140900.1	TtERF_B3-5	1D	ERF_B3	194201765	194202124	119	12631.8	5.27
TraesCS1D02G188700.1	TtDREB_A1-4	1D	DREB_A1	261206913	261207515	200	21419.8	4.63
TraesCS1D02G221500.1	TtDREB_A4-3	1D	DREB_A4	309087830	309088666	278	29601.6	4.4
TraesCS1D02G223600.2	TtDREB_A2-3	1D	DREB_A2	311366169	311369554	391	42476.2	4.82
TraesCS1D02G225000.1	TtDREB_A3-3	1D	DREB_A3	313617470	313618243	257	27247.3	9.52
TraesCS1D02G230900.1	TtERF_B2-7	1D	ERF_B2	319429401	319430475	184	19321.7	7.37
TraesCS1D02G242800.1	TtAP2-7	1D	AP2	332996355	333002440	422	46290.3	9.41
TraesCS1D02G272600.1	TtERF_B4-4	1D	ERF_B4	366475114	366476973	323	33139.2	5.13
TraesCS1D02G331100.1	TtERF_B3-6	1D	ERF_B3	421226124	421227361	279	29265.7	10.02
TraesCS1D02G331200.1	TtERF_B3-7	1D	ERF_B3	421464934	421465644	236	24784.7	8.91
TraesCS1D02G362500.1	TtAP2-8	1D	AP2	444845403	444846959	411	44524.1	9.37
TraesCS1D02G376500.1	TtERF_B4-5	1D	ERF_B4	453134529	453135796	271	29636.4	5.44
TraesCS1D02G376600.1	TtERF_B2-8	1D	ERF_B2	453181576	453182804	265	28969.4	4.73
TraesCS1D02G376700.1	TtERF_B2-9	1D	ERF_B2	453199514	453200733	266	28747.1	6.28
TraesCS1D02G376800.1	TtERF_B2-10	1D	ERF_B2	453209874	453211347	267	28867.2	5.74
TraesCS1D02G378400.1	TtRAV-7	1D	RAV	454456730	454458522	412	44092.8	10.24
TraesCS1D02G378500.1	TtRAV-8	1D	RAV	454492368	454493898	419	45164.9	10.17
TraesCS1D02G378800.1	TtRAV-9	1D	RAV	454769010	454770618	415	44541	10.11
TraesCS1D02G378900.1	TtRAV-10	1D	RAV	454812639	454814248	392	42070.4	9.93
TraesCS1D02G418900.1	TtDREB_A6-3	1D	DREB_A6	475980326	475981685	283	30901.7	10.04
TraesCS2A02G041500.1	TtERF_B3-8	2A	ERF_B3	16745853	16746524	223	24057.9	6.77
TraesCS2A02G041600.1	TtERF_B3-9	2A	ERF_B3	16750988	16751809	253	27139.4	9.16
TraesCS2A02G109800.1	TtERF_B2-11	2A	ERF_B2	61488001	61488927	194	21538	6.52
TraesCS2A02G185600.1	TtERF_B6-1	2A	ERF_B6	146824168	146825463	304	32478.5	7.8
TraesCS2A02G267600.2	TtAP2-9	2A	AP2	428908059	428911931	601	63911.6	7.5
TraesCS2A02G288000.1	TtERF_B4-6	2A	ERF_B4	493832187	493834351	251	26751.9	10.03
TraesCS2A02G288700.1	TtERF_B1-1	2A	ERF_B1	496562803	496563591	262	27701.1	4.35
TraesCS2A02G310700.1	TtDREB_A4-4	2A	DREB_A4	534318127	534318660	177	19374.5	4.81
TraesCS2A02G373700.1	TtDREB_A6-4	2A	DREB_A6	616992163	616993535	454	48894.8	9.37
TraesCS2A02G393500.1	TtERF_B3-10	2A	ERF_B3	643230104	643231184	280	30060.4	6.86
TraesCS2A02G399500.1	TtDREB_A1-5	2A	DREB_A1	652570186	652571095	218	23744.5	6.63
TraesCS2A02G399600.1	TtDREB_A1-6	2A	DREB_A1	652594227	652594948	198	20562.9	6.26
TraesCS2A02G415100.1	TtDREB_A4-5	2A	DREB_A4	672234346	672234990	214	22658.3	5.59
TraesCS2A02G415200.1	TtDREB_A4-6	2A	DREB_A4	672265105	672265833	242	25873.8	4.49
TraesCS2A02G415300.1	TtDREB_A4-7	2A	DREB_A4	672291703	672292796	277	29117.1	5.08
TraesCS2A02G463400.1	TtERF_B3-11	2A	ERF_B3	709184809	709185790	252	26987.1	8.7
TraesCS2A02G505600.1	TtAP2-10	2A	AP2	733853915	733858319	478	51787	6.2
TraesCS2A02G514200.1	TtAP2-11	2A	AP2	738436440	738439082	369	38629.6	6.72
TraesCS2A02G514300.1	TtDREB_A5-1	2A	DREB_A5	738921580	738923004	243	25990.1	9.91
TraesCS2B02G002700.1	TtDREB_A1-7	2B	DREB_A1	1706362	1707167	190	20191.5	4.67
TraesCS2B02G053900.1	TtERF_B3-12	2B	ERF_B3	26348596	26349485	204	21878.6	9.28
TraesCS2B02G054000.1	TtERF_B3-13	2B	ERF_B3	26354237	26355125	260	27741.9	8.72
TraesCS2B02G127800.1	TtERF_B2-12	2B	ERF_B2	95794615	95797096	201	22660.1	6.6
TraesCS2B02G221700.1	TtERF_B6-2	2B	ERF_B6	211613871	211615323	307	32887.8	7.8
TraesCS2B02G268100.2	TtAP2-12	2B	AP2	361422652	361426297	600	63713.4	7.49
TraesCS2B02G304800.1	TtERF_B4-7	2B	ERF_B4	434099239	434101274	253	26999.2	10.16
TraesCS2B02G305500.1	TtERF_B1-2	2B	ERF_B1	435629368	435630156	262	27707	4.35
TraesCS2B02G327700.1	TtDREB_A4-8	2B	DREB_A4	469613350	469613883	177	19398.5	4.93
TraesCS2B02G378100.1	TtAP2-13	2B	AP2	541006184	541010425	660	69652.2	6.55
TraesCS2B02G390800.1	TtDREB_A6-5	2B	DREB_A6	555384305	555386006	454	48927.9	8.8
TraesCS2B02G411500.1	TtERF_B3-14	2B	ERF_B3	585756356	585757543	279	30053.5	6.97
TraesCS2B02G417500.1	TtDREB_A1-8	2B	DREB_A1	597002268	597002909	213	23251.3	9.43
TraesCS2B02G417600.1	TtDREB_A1-9	2B	DREB_A1	597224198	597225511	198	20649.9	6.26
TraesCS2B02G434100.1	TtDREB_A4-9	2B	DREB_A4	623869027	623870146	214	22627.3	5.59
TraesCS2B02G434200.1	TtDREB_A4-10	2B	DREB_A4	624286246	624287589	239	25709.7	4.56
TraesCS2B02G434300.1	TtDREB_A4-11	2B	DREB_A4	624354707	624355828	275	28928	4.96
TraesCS2B02G485200.1	TtERF_B3-15	2B	ERF_B3	682226357	682227381	249	26835.2	7.3
TraesCS2B02G485400.1	TtERF_B3-16	2B	ERF_B3	682572757	682573515	252	26887.3	9.92
TraesCS2B02G529200.1	TtDREB_A2-4	2B	DREB_A2	723962714	723963618	193	21397.1	8.88
TraesCS2B02G534000.1	TtAP2-14	2B	AP2	730298365	730302983	483	52143.4	6.39
TraesCS2B02G542300.1	TtDREB_A5-2	2B	DREB_A5	739368363	739370249	245	26086.3	10.36
TraesCS2B02G542400.2	TtAP2-15	2B	AP2	740215359	740218373	484	51075.2	7.14
TraesCS2D02G015200.1	TtDREB_A1-10	2D	DREB_A1	7227297	7228142	191	20573.7	4.73
TraesCS2D02G039800.1	TtERF_B3-17	2D	ERF_B3	14443231	14443818	195	20914.5	10.06
TraesCS2D02G040200.1	TtERF_B3-18	2D	ERF_B3	14647515	14648285	256	27142.2	8.47
TraesCS2D02G040300.1	TtERF_B3-19	2D	ERF_B3	14711769	14712380	203	21925.5	6.78
TraesCS2D02G110000.1	TtERF_B2-13	2D	ERF_B2	61021444	61022517	199	22043.5	6.63
TraesCS2D02G202100.1	TtERF_B6-3	2D	ERF_B6	154170793	154172088	306	32586.5	7.8
TraesCS2D02G256600.2	TtAP2-16	2D	AP2	311715447	311719061	600	63988.6	7.38
TraesCS2D02G286300.1	TtERF_B4-8	2D	ERF_B4	365778049	365782480	253	26961.1	9.95
TraesCS2D02G286900.1	TtERF_B1-3	2D	ERF_B1	367089039	367089827	262	27789.2	4.36
TraesCS2D02G300700.1	TtERF_B4-9	2D	ERF_B4	383093295	383094206	261	27106.6	10.2
TraesCS2D02G308900.1	TtDREB_A4-12	2D	DREB_A4	396424659	396425579	177	19411.6	5.65
TraesCS2D02G357600.1	TtAP2-17	2D	AP2	459772289	459776600	655	69376.9	6.44
TraesCS2D02G369900.1	TtDREB_A6-6	2D	DREB_A6	474511766	474513405	455	48875.8	9.09
TraesCS2D02G391400.1	TtERF_B3-20	2D	ERF_B3	498531944	498533001	279	29886.2	6.85
TraesCS2D02G397000.1	TtDREB_A1-11	2D	DREB_A1	508063150	508064078	217	23471.4	7.54
TraesCS2D02G397100.1	TtDREB_A1-12	2D	DREB_A1	508092003	508093300	198	20592.9	6.26
TraesCS2D02G412200.1	TtDREB_A4-13	2D	DREB_A4	527003686	527004330	214	22625.3	5.59
TraesCS2D02G412300.1	TtDREB_A4-14	2D	DREB_A4	527271990	527272712	240	25736.8	4.44
TraesCS2D02G412400.1	TtDREB_A4-15	2D	DREB_A4	527293094	527294128	273	28609.6	5.07
TraesCS2D02G464400.1	TtERF_B3-21	2D	ERF_B3	570061956	570063114	263	28245.8	8.81
TraesCS2D02G464600.1	TtERF_B3-22	2D	ERF_B3	570088953	570089921	252	27386.6	8.28
TraesCS2D02G506500.1	TtAP2-18	2D	AP2	600318433	600322117	476	51401.5	6.2
TraesCS2D02G511600.2	TtDREB_A5-3	2D	DREB_A5	603137299	603142307	1422	157958	9.12
TraesCS2D02G515800.1	TtAP2-19	2D	AP2	606752469	606756015	486	51070.2	7.11
TraesCS2D02G515900.1	TtDREB_A5-4	2D	DREB_A5	607283456	607284936	239	25710.8	10.09
TraesCS3A02G053900.1	TtRAV-11	3A	RAV	30996679	30998012	320	34812.4	5.69
TraesCS3A02G054000.1	TtRAV-12	3A	RAV	31558996	31560648	356	38541.3	9.75
TraesCS3A02G099200.1	TtDREB_A2-5	3A	DREB_A2	64028173	64030017	278	30394.6	7.96
TraesCS3A02G149000.1	TtERF_B5-1	3A	ERF_B5	132581440	132582495	351	38357.3	4.33
TraesCS3A02G238300.1	TtERF_B5-2	3A	ERF_B5	445279609	445281322	295	31477.3	4.28
TraesCS3A02G259900.1	TtRAV-13	3A	RAV	482183185	482184828	375	39403.5	9.89
TraesCS3A02G313100.1	TtDREB_A4-16	3A	DREB_A4	552640455	552641726	327	34907.9	6.64
TraesCS3A02G379900.1	TtERF_B4-10	3A	ERF_B4	629227375	629228208	277	28824.4	8.86
TraesCS3A02G395500.1	TtAP2-20	3A	AP2	642918422	642923266	702	73677.2	7.18
TraesCS3B02G064900.1	TtRAV-14	3B	RAV	37970741	37971811	356	38414.3	9.75
TraesCS3B02G065100.1	TtRAV-15	3B	RAV	38793852	38795321	350	38321.4	10.21
TraesCS3B02G115400.1	TtDREB_A2-6	3B	DREB_A2	82039696	82053894	1401	155805	6.86
TraesCS3B02G158800.1	TtDREB_A4-17	3B	DREB_A4	154195711	154197010	345	37080.7	6.69
TraesCS3B02G176200.1	TtERF_B5-3	3B	ERF_B5	178927738	178928793	351	38456.6	4.39
TraesCS3B02G266800.1	TtERF_B5-4	3B	ERF_B5	427589485	427591042	293	31407.2	4.27
TraesCS3B02G293000.1	TtRAV-16	3B	RAV	471799652	471801391	383	40273.3	9.64
TraesCS3B02G368400.1	TtAP2-21	3B	AP2	580782603	580785431	385	42669	8.46
TraesCS3B02G412500.1	TtERF_B4-11	3B	ERF_B4	648745878	648749209	386	39854.2	6.28
TraesCS3B02G427300.1	TtAP2-22	3B	AP2	666441768	666448134	749	78657.8	7.56
TraesCS3D02G052300.1	TtRAV-17	3D	RAV	21792841	21795028	356	38412.2	9.86
TraesCS3D02G052400.1	TtRAV-18	3D	RAV	21888438	21889499	353	38517.6	10.18
TraesCS3D02G099500.2	TtDREB_A2-7	3D	DREB_A2	51089961	51103277	1311	145606	6.26
TraesCS3D02G141200.1	TtDREB_A4-18	3D	DREB_A4	103621253	103622350	244	26103	5.62
TraesCS3D02G157100.1	TtERF_B5-5	3D	ERF_B5	124865301	124866995	348	37895.8	4.36
TraesCS3D02G238600.1	TtERF_B5-6	3D	ERF_B5	330062052	330063710	293	31324.1	4.21
TraesCS3D02G260100.1	TtRAV-19	3D	RAV	362069410	362070552	374	39435.6	9.87
TraesCS3D02G330400.1	TtAP2-23	3D	AP2	442971488	442973787	377	41558.5	8.54
TraesCS3D02G372900.1	TtERF_B4-12	3D	ERF_B4	486049480	486052634	382	39148.4	5.99
TraesCS3D02G389100.1	TtAP2-24	3D	AP2	504728169	504733856	748	78494.6	7.43
TraesCS4A02G001300.1	TtERF_B3-23	4A	ERF_B3	932349	933682	340	36511.7	6.91
TraesCS4A02G001400.1	TtERF_B3-24	4A	ERF_B3	1076557	1076952	131	14623.9	6.97
TraesCS4A02G011600.1	TtAP2-25	4A	AP2	6634296	6637822	528	56370.4	7.77
TraesCS4A02G035400.2	TtDREB_A6-7	4A	DREB_A6	27589147	27590361	281	30502.4	6.6
TraesCS4A02G060400.1	TtAP2-26	4A	AP2	57163130	57167196	627	67531.8	7.09
TraesCS4A02G123800.1	TtAP2-27	4A	AP2	156135118	156140811	378	41228.2	7.32
TraesCS4A02G181300.1	TtAP2-28	4A	AP2	456290171	456292378	361	39819.7	7.06
TraesCS4A02G227400.1	TtDREB_A4-19	4A	DREB_A4	535818939	535819861	185	20319.8	4.6
TraesCS4A02G236300.1	TtERF_B6-4	4A	ERF_B6	545105545	545107103	414	44383.7	4.51
TraesCS4A02G259200.1	TtERF_B3-25	4A	ERF_B3	571971770	571972432	220	23239.9	6.28
TraesCS4A02G314500.1	TtERF_B3-26	4A	ERF_B3	604856731	604857654	209	22776.7	7.25
TraesCS4A02G314600.1	TtERF_B3-27	4A	ERF_B3	604940912	604941475	187	20400	8.74
TraesCS4A02G326400.1	TtERF_B3-28	4A	ERF_B3	613543124	613544389	280	29624.1	7.36
TraesCS4A02G395400.1	TtAP2-29	4A	AP2	670146027	670148458	409	43765	8.52
TraesCS4A02G412200.1	TtERF_B3-29	4A	ERF_B3	684175530	684176105	191	20372.1	8.48
TraesCS4A02G416000.1	TtERF_B3-30	4A	ERF_B3	685826784	685827155	123	13527	6.95
TraesCS4A02G433200.1	TtDREB_A1-13	4A	DREB_A1	703931982	703933123	228	23654.1	6.1
TraesCS4A02G433300.1	TtDREB_A1-14	4A	DREB_A1	704153360	704154010	216	22846.7	7.9
TraesCS4B02G001900.1	TtERF_B3-31	4B	ERF_B3	1080301	1080693	130	14396.6	6.52
TraesCS4B02G002000.1	TtERF_B3-32	4B	ERF_B3	1101906	1102898	330	35789.2	7.21
TraesCS4B02G055500.1	TtERF_B3-33	4B	ERF_B3	44082669	44083562	267	27978.2	7.07
TraesCS4B02G078700.1	TtERF_B6-5	4B	ERF_B6	75756840	75758295	412	44237.5	4.56
TraesCS4B02G088900.1	TtDREB_A4-20	4B	DREB_A4	89929092	89929646	184	20295.8	4.53
TraesCS4B02G136400.1	TtAP2-30	4B	AP2	179848236	179850147	330	36687.2	7.4
TraesCS4B02G180600.1	TtAP2-31	4B	AP2	395605116	395609932	375	40882.7	8.21
TraesCS4B02G235900.2	TtAP2-32	4B	AP2	493527081	493531148	632	68108.4	7.09
TraesCS4B02G268100.1	TtDREB_A6-8	4B	DREB_A6	541910310	541911565	264	28825.6	6.42
TraesCS4B02G292900.1	TtAP2-33	4B	AP2	578223909	578227846	528	56663.8	7.93
TraesCS4B02G299400.1	TtERF_B2-14	4B	ERF_B2	585821390	585823024	313	33550.5	5.25
TraesCS4B02G299500.1	TtERF_B2-15	4B	ERF_B2	585962983	585964402	316	34055	5.41
TraesCS4B02G312400.1	TtERF_B3-34	4B	ERF_B3	602038622	602039362	246	26637.9	7.01
TraesCS4B02G316800.1	TtERF_B3-35	4B	ERF_B3	606755147	606755515	122	13453.9	6.95
TraesCS4B02G325600.1	TtRAV-20	4B	RAV	616735574	616736753	308	33342.8	6.32
TraesCS4B02G325700.1	TtRAV-21	4B	RAV	616967466	616968769	336	36737.5	10.05
TraesCS4B02G354400.1	TtDREB_A1-15	4B	DREB_A1	646129250	646129816	188	19515.8	4.79
TraesCS4D02G001200.1	TtERF_B3-36	4D	ERF_B3	738967	739353	128	14310.5	6.97
TraesCS4D02G077500.1	TtERF_B6-6	4D	ERF_B6	51608464	51609747	410	44036.3	4.45
TraesCS4D02G087000.1	TtDREB_A4-21	4D	DREB_A4	62303659	62304525	185	20319.8	4.6
TraesCS4D02G131200.1	TtAP2-34	4D	AP2	117732657	117734867	355	39304.4	7.93
TraesCS4D02G182100.1	TtAP2-35	4D	AP2	318285136	318292079	376	41060.1	7.26
TraesCS4D02G237300.2	TtAP2-36	4D	AP2	399530943	399535136	631	67974.3	7.09
TraesCS4D02G267500.1	TtDREB_A6-9	4D	DREB_A6	438153023	438153868	281	30791.8	6.72
TraesCS4D02G291300.1	TtAP2-37	4D	AP2	462743918	462748070	526	56236.3	8.09
TraesCS4D02G310000.1	TtERF_B3-37	4D	ERF_B3	477362905	477363639	244	26367.5	6.95
TraesCS4D02G313400.1	TtERF_B3-38	4D	ERF_B3	479525172	479525540	122	13426.8	5.35
TraesCS4D02G315000.1	TtERF_B3-39	4D	ERF_B3	480920143	480920769	208	21996.8	8.08
TraesCS4D02G322500.1	TtRAV-22	4D	RAV	484494175	484495092	305	33098.6	7.3
TraesCS4D02G322600.1	TtRAV-23	4D	RAV	484620694	484621953	362	39661.8	10.22
TraesCS4D02G348100.1	TtDREB_A1-16	4D	DREB_A1	502030741	502031277	178	18589.9	4.9
TraesCS5A02G065400.1	TtERF_B3-40	5A	ERF_B3	70676153	70676518	121	13189.4	7.36
TraesCS5A02G071300.1	TtERF_B6-7	5A	ERF_B6	80154708	80156579	417	45291	4.12
TraesCS5A02G112600.1	TtERF_B4-13	5A	ERF_B4	219694819	219696861	328	34124.5	5.87
TraesCS5A02G141700.1	TtAP2-38	5A	AP2	314663870	314668304	428	46950.8	5.71
TraesCS5A02G215900.1	TtERF_B2-16	5A	ERF_B2	432033398	432036973	377	40538.4	4.97
TraesCS5A02G221600.1	TtAP2-39	5A	AP2	437912766	437916854	396	43065.9	6.93
TraesCS5A02G238400.1	TtERF_B2-17	5A	ERF_B2	454732609	454733787	241	25372.2	7.07
TraesCS5A02G308000.1	TtERF_B3-41	5A	ERF_B3	520531612	520532355	247	26120.2	7.64
TraesCS5A02G310000.1	TtDREB_A1-17	5A	DREB_A1	522066500	522067668	290	30457.8	4.3
TraesCS5A02G310100.1	TtDREB_A1-18	5A	DREB_A1	522082741	522083550	269	28742.3	8.64
TraesCS5A02G310200.1	TtDREB_A1-19	5A	DREB_A1	522104268	522104906	212	22953.1	7.51
TraesCS5A02G310400.1	TtDREB_A1-20	5A	DREB_A1	522123926	522124618	230	25464.2	5.16
TraesCS5A02G310500.1	TtDREB_A1-21	5A	DREB_A1	522223637	522224855	275	29234.5	8.1
TraesCS5A02G310600.1	TtDREB_A1-22	5A	DREB_A1	522356755	522357704	225	25169.8	5.01
TraesCS5A02G310700.1	TtDREB_A1-23	5A	DREB_A1	522425187	522426058	222	24221.4	6.36
TraesCS5A02G310800.1	TtDREB_A1-24	5A	DREB_A1	522604914	522605561	215	23723.7	9.17
TraesCS5A02G310805.1	TtDREB_A1-25	5A	DREB_A1	522611108	522612107	197	21581.1	8.72
TraesCS5A02G310900.1	TtDREB_A1-26	5A	DREB_A1	522861018	522861740	240	25096.1	8.77
TraesCS5A02G311000.1	TtDREB_A1-27	5A	DREB_A1	522868163	522868825	220	24580.2	4.76
TraesCS5A02G311100.1	TtDREB_A1-28	5A	DREB_A1	522882741	522883445	234	25129.4	4.78
TraesCS5A02G311181.1	TtDREB_A1-29	5A	DREB_A1	522956132	522956836	234	25292.6	4.6
TraesCS5A02G311300.1	TtDREB_A1-30	5A	DREB_A1	523015457	523016095	212	23278.4	6.67
TraesCS5A02G311500.1	TtDREB_A1-31	5A	DREB_A1	523136705	523137421	238	25214.1	5.3
TraesCS5A02G311600.1	TtDREB_A1-32	5A	DREB_A1	523147896	523148920	245	25741.5	6.34
TraesCS5A02G311700.1	TtDREB_A1-33	5A	DREB_A1	523450084	523450785	233	24448	4.76
TraesCS5A02G311800.1	TtDREB_A1-34	5A	DREB_A1	523587327	523588067	246	26000.7	4.42
TraesCS5A02G311900.1	TtDREB_A1-35	5A	DREB_A1	523608682	523609634	239	25265.1	4.76
TraesCS5A02G312000.1	TtDREB_A1-36	5A	DREB_A1	523615616	523616562	242	25935.9	4.68
TraesCS5A02G314600.1	TtERF_B2-18	5A	ERF_B2	525025721	525026755	204	22096	6.92
TraesCS5A02G386100.1	TtDREB_A1-37	5A	DREB_A1	583686468	583687052	194	20214.5	6.8
TraesCS5A02G405400.1	TtAP2-40	5A	AP2	597254003	597257922	629	66233.2	7.01
TraesCS5A02G473800.1	TtAP2-41	5A	AP2	650127258	650130900	447	48861.3	7.19
TraesCS5A02G497900.1	TtRAV-24	5A	RAV	665443564	665444952	368	40308.6	10.02
TraesCS5A02G523700.1	TtDREB_A1-38	5A	DREB_A1	684665984	684666517	177	18453.7	4.74
TraesCS5B02G072200.1	TtERF_B3-42	5B	ERF_B3	83905409	83905897	121	13159.4	7.36
TraesCS5B02G077300.1	TtERF_B6-8	5B	ERF_B6	93211246	93212656	416	44920.5	4.18
TraesCS5B02G118200.1	TtERF_B4-14	5B	ERF_B4	208701414	208703518	341	35526.2	6.24
TraesCS5B02G193200.1	TtDREB_A6-10	5B	DREB_A6	348570451	348572272	284	30580	6.88
TraesCS5B02G214400.1	TtERF_B2-19	5B	ERF_B2	387173279	387176604	386	41642.5	4.75
TraesCS5B02G220400.2	TtAP2-42	5B	AP2	394743473	394748109	397	43181.1	6.93
TraesCS5B02G236900.1	TtERF_B2-20	5B	ERF_B2	417885840	417886872	242	25664.5	6.24
TraesCS5B02G308400.1	TtERF_B3-43	5B	ERF_B3	491173192	491173821	209	21801.4	6.51
TraesCS5B02G310800.1	TtDREB_A1-39	5B	DREB_A1	492782423	492783421	269	29053.5	8.34
TraesCS5B02G311200.1	TtDREB_A1-40	5B	DREB_A1	492819504	492820187	227	25156.1	4.99
TraesCS5B02G311300.1	TtDREB_A1-41	5B	DREB_A1	493085859	493086718	286	31508	12.4
TraesCS5B02G311400.1	TtDREB_A1-42	5B	DREB_A1	493140553	493141218	221	23956.2	12.16
TraesCS5B02G311600.1	TtDREB_A1-43	5B	DREB_A1	493168269	493169247	202	22161.8	8.7
TraesCS5B02G311615.1	TtDREB_A1-44	5B	DREB_A1	493173857	493174579	240	25277.5	8.75
TraesCS5B02G311700.1	TtDREB_A1-45	5B	DREB_A1	493285961	493286623	220	24631.5	4.85
TraesCS5B02G311900.1	TtDREB_A1-46	5B	DREB_A1	493480369	493481322	234	25253.6	4.79
TraesCS5B02G311934.1	TtDREB_A1-47	5B	DREB_A1	493515959	493516799	234	24829	5.33
TraesCS5B02G312000.1	TtDREB_A1-48	5B	DREB_A1	493630369	493631231	214	23597.8	7.03
TraesCS5B02G312100.1	TtDREB_A1-49	5B	DREB_A1	493673951	493674960	239	25527.5	4.91
TraesCS5B02G312200.1	TtDREB_A1-50	5B	DREB_A1	493694642	493695611	245	25782.6	6.09
TraesCS5B02G312300.1	TtDREB_A1-51	5B	DREB_A1	493931307	493932282	233	24423.9	4.76
TraesCS5B02G312500.1	TtDREB_A1-52	5B	DREB_A1	494026199	494026933	244	26005	4.96
TraesCS5B02G312700.1	TtDREB_A1-53	5B	DREB_A1	494032899	494033794	235	24891.4	4.6
TraesCS5B02G312800.1	TtDREB_A1-54	5B	DREB_A1	494044571	494045570	240	25123.8	4.52
TraesCS5B02G312900.1	TtDREB_A1-55	5B	DREB_A1	494295889	494296623	244	25619.4	4.88
TraesCS5B02G313000.1	TtDREB_A1-56	5B	DREB_A1	494315159	494316116	236	25332.1	4.75
TraesCS5B02G315500.2	TtERF_B2-21	5B	ERF_B2	497504283	497505423	210	22814.8	6.28
TraesCS5B02G344200.1	TtDREB_A2-8	5B	DREB_A2	527335229	527341760	1409	156242	7.83
TraesCS5B02G391100.1	TtDREB_A1-57	5B	DREB_A1	570379862	570380458	198	20556.7	6.11
TraesCS5B02G410200.1	TtAP2-43	5B	AP2	585472766	585476384	628	66037	7.18
TraesCS5B02G486900.1	TtAP2-44	5B	AP2	658092415	658095219	261	28917.1	7.12
TraesCS5B02G565300.1	TtERF_B3-44	5B	ERF_B3	710313393	710314470	247	26956.2	8.75
TraesCS5D02G076200.1	TtERF_B3-45	5D	ERF_B3	75418939	75419304	121	13101.4	8.46
TraesCS5D02G083500.1	TtERF_B6-9	5D	ERF_B6	87172472	87174033	416	44901.6	4.17
TraesCS5D02G129400.1	TtERF_B4-15	5D	ERF_B4	203057554	203059824	327	33880.1	5.65
TraesCS5D02G150500.1	TtAP2-45	5D	AP2	239277408	239281850	427	46758.7	5.37
TraesCS5D02G200900.2	TtDREB_A6-11	5D	DREB_A6	304162641	304163495	284	30613	6.95
TraesCS5D02G223700.1	TtERF_B2-22	5D	ERF_B2	331402389	331406349	381	40907.9	4.88
TraesCS5D02G229400.1	TtAP2-46	5D	AP2	336422253	336426483	396	42972.8	7.09
TraesCS5D02G245300.1	TtERF_B2-23	5D	ERF_B2	353795287	353796446	246	26095	6.24
TraesCS5D02G314400.1	TtERF_B3-46	5D	ERF_B3	409007125	409008190	246	25975.9	7.64
TraesCS5D02G314900.1	TtERF_B3-47	5D	ERF_B3	409357487	409358116	209	21604.3	6.67
TraesCS5D02G317100.1	TtDREB_A1-58	5D	DREB_A1	410490700	410491759	269	28796.3	8.65
TraesCS5D02G317200.1	TtDREB_A1-59	5D	DREB_A1	410539089	410539948	213	23127.5	9.68
TraesCS5D02G317300.1	TtDREB_A1-60	5D	DREB_A1	410606272	410607215	230	25581.3	4.79
TraesCS5D02G317400.1	TtDREB_A1-61	5D	DREB_A1	410620236	410621446	275	29341.6	8.71
TraesCS5D02G317500.1	TtDREB_A1-62	5D	DREB_A1	410637378	410638322	226	25355.1	5.01
TraesCS5D02G317700.1	TtDREB_A1-63	5D	DREB_A1	410842386	410843365	212	23336.2	8.08
TraesCS5D02G317800.1	TtDREB_A1-64	5D	DREB_A1	410846205	410847270	202	22142.7	8.7
TraesCS5D02G318000.1	TtDREB_A1-65	5D	DREB_A1	410873087	410874393	220	24470.2	4.74
TraesCS5D02G318100.1	TtDREB_A1-66	5D	DREB_A1	410952213	410953177	234	25189.5	4.9
TraesCS5D02G318200.1	TtDREB_A1-67	5D	DREB_A1	411148693	411149483	231	24823	4.67
TraesCS5D02G318300.1	TtDREB_A1-68	5D	DREB_A1	411170222	411171113	214	23500.7	6.67
TraesCS5D02G318400.1	TtDREB_A1-69	5D	DREB_A1	411196748	411197467	239	25247.1	4.78
TraesCS5D02G318500.1	TtDREB_A1-70	5D	DREB_A1	411225112	411225843	243	25501.3	6.51
TraesCS5D02G318600.1	TtDREB_A1-71	5D	DREB_A1	411627531	411629091	233	24424.8	4.67
TraesCS5D02G318799.1	TtDREB_A1-72	5D	DREB_A1	411784722	411785684	245	25931.7	4.37
TraesCS5D02G318800.1	TtDREB_A1-73	5D	DREB_A1	411789797	411790773	240	25378.2	4.74
TraesCS5D02G318900.1	TtDREB_A1-74	5D	DREB_A1	411845139	411846097	238	25401.2	4.57
TraesCS5D02G320800.1	TtERF_B2-24	5D	ERF_B2	412960358	412961419	198	21668.5	6.92
TraesCS5D02G396000.1	TtDREB_A1-75	5D	DREB_A1	463634831	463635430	199	20794.1	6.97
TraesCS5D02G415500.1	TtAP2-47	5D	AP2	477983623	477987069	626	65599.6	7.26
TraesCS5D02G486600.2	TtAP2-48	5D	AP2	521712820	521716475	450	49228.8	7.21
TraesCS5D02G549200.1	TtERF_B3-48	5D	ERF_B3	556423412	556424146	244	26382.4	6.86
TraesCS6A02G097500.1	TtERF_B2-25	6A	ERF_B2	64678666	64680638	364	39848.5	4.69
TraesCS6A02G097700.1	TtERF_B2-26	6A	ERF_B2	64907108	64909506	362	39656.3	4.68
TraesCS6A02G125700.1	TtAP2-49	6A	AP2	99062693	99067677	349	38394	9.7
TraesCS6A02G186400.1	TtDREB_A1-76	6A	DREB_A1	221554154	221554882	237	25432.4	5.75
TraesCS6A02G208700.1	TtERF_B1-4	6A	ERF_B1	376479701	376480600	299	32229.6	6.97
TraesCS6A02G229500.1	TtAP2-50	6A	AP2	432253328	432258184	659	70613.5	6.23
TraesCS6A02G235100.1	TtDREB_A6-12	6A	DREB_A6	444673317	444675345	461	49741.8	8.45
TraesCS6A02G250900.1	TtDREB_A4-22	6A	DREB_A4	465231623	465232659	253	26636.2	5.16
TraesCS6A02G251000.1	TtDREB_A4-23	6A	DREB_A4	465316435	465317444	228	24385.1	5.32
TraesCS6A02G251100.1	TtDREB_A4-24	6A	DREB_A4	465389653	465390330	225	23363.8	6.02
TraesCS6A02G256600.1	TtDREB_A1-77	6A	DREB_A1	477516232	477517014	260	26948.7	5.31
TraesCS6A02G256900.1	TtDREB_A1-78	6A	DREB_A1	479042591	479043756	217	23195.9	4.93
TraesCS6A02G301900.1	TtDREB_A6-13	6A	DREB_A6	535402547	535404447	328	35229.4	7.21
TraesCS6A02G306300.2	TtAP2-51	6A	AP2	540042373	540047793	375	40931.2	5.07
TraesCS6A02G343300.1	TtERF_B2-27	6A	ERF_B2	577721892	577725302	398	43154.4	4.59
TraesCS6A02G381000.1	TtDREB_A1-79	6A	DREB_A1	601005067	601006146	246	26395.3	4.81
TraesCS6A02G381200.1	TtDREB_A1-80	6A	DREB_A1	601133506	601134243	245	26075.1	5.75
TraesCS6A02G390700.1	TtERF_B6-10	6A	ERF_B6	605390919	605391812	297	31557.2	8.42
TraesCS6B02G069200.1	TtERF_B3-49	6B	ERF_B3	46742268	46742651	127	13566	6.8
TraesCS6B02G125900.1	TtERF_B2-28	6B	ERF_B2	121431372	121433796	385	42425.5	4.91
TraesCS6B02G126600.1	TtERF_B2-29	6B	ERF_B2	121958775	121961238	366	40088.7	4.75
TraesCS6B02G126700.1	TtERF_B2-30	6B	ERF_B2	122186080	122187688	236	26158.7	10.23
TraesCS6B02G153800.1	TtAP2-52	6B	AP2	157554399	157559854	337	37602.7	9.27
TraesCS6B02G218000.1	TtDREB_A1-81	6B	DREB_A1	300241264	300242573	244	26041	5.09
TraesCS6B02G237700.1	TtERF_B1-5	6B	ERF_B1	413284077	413284973	298	32255.7	6.97
TraesCS6B02G252000.1	TtAP2-53	6B	AP2	452171125	452177168	662	70407.1	6.15
TraesCS6B02G263800.1	TtDREB_A6-14	6B	DREB_A6	474748332	474750083	454	49066.9	7.3
TraesCS6B02G268100.1	TtDREB_A1-82	6B	DREB_A1	481843555	481844672	217	23183.8	4.93
TraesCS6B02G268700.1	TtDREB_A1-83	6B	DREB_A1	483330977	483333909	269	28653.7	6.12
TraesCS6B02G274200.1	TtDREB_A4-25	6B	DREB_A4	495542825	495543990	229	23776.2	6.24
TraesCS6B02G274300.1	TtDREB_A4-26	6B	DREB_A4	495743440	495744471	230	24550.3	5.55
TraesCS6B02G274500.1	TtDREB_A4-27	6B	DREB_A4	495805960	495807007	248	26302.8	5.59
TraesCS6B02G331000.1	TtDREB_A6-15	6B	DREB_A6	581867024	581868894	333	35715.9	6.68
TraesCS6B02G334700.1	TtAP2-54	6B	AP2	588831559	588836560	375	40946.4	5.86
TraesCS6B02G375400.1	TtERF_B2-31	6B	ERF_B2	649831108	649834547	398	42985.1	4.48
TraesCS6B02G420100.1	TtDREB_A1-84	6B	DREB_A1	691748787	691749524	245	26104	5.32
TraesCS6B02G431100.1	TtERF_B6-11	6B	ERF_B6	699017845	699018714	289	30645.2	8.3
TraesCS6D02G084200.1	TtERF_B2-32	6D	ERF_B2	49181616	49184120	379	41659.4	4.9
TraesCS6D02G084900.1	TtERF_B2-33	6D	ERF_B2	50178640	50181160	389	42468.5	4.46
TraesCS6D02G085000.1	TtERF_B2-34	6D	ERF_B2	50604107	50606425	324	35855.8	4.58
TraesCS6D02G173500.1	TtDREB_A1-85	6D	DREB_A1	162125876	162126607	243	25922	5.09
TraesCS6D02G192200.1	TtERF_B1-6	6D	ERF_B1	265880824	265881720	298	32296.8	7.11
TraesCS6D02G205300.1	TtAP2-55	6D	AP2	291231588	291236709	661	70628.4	6.08
TraesCS6D02G217800.1	TtDREB_A6-16	6D	DREB_A6	307516346	307518312	457	49239	8.11
TraesCS6D02G232700.1	TtDREB_A4-28	6D	DREB_A4	326540070	326541094	252	26687.3	5.37
TraesCS6D02G232800.1	TtDREB_A4-29	6D	DREB_A4	326572537	326573559	227	24244	5.14
TraesCS6D02G237800.2	TtDREB_A1-86	6D	DREB_A1	337077828	337079624	260	27119	5.31
TraesCS6D02G238200.1	TtDREB_A1-87	6D	DREB_A1	338513942	338515186	217	23195.9	5.1
TraesCS6D02G281200.1	TtDREB_A6-17	6D	DREB_A6	388950606	388952626	333	35682.9	7.65
TraesCS6D02G285400.2	TtAP2-56	6D	AP2	393651379	393656482	375	41040.5	5.16
TraesCS6D02G324200.1	TtERF_B2-35	6D	ERF_B2	430844082	430847579	398	43193.5	4.63
TraesCS6D02G365800.1	TtDREB_A1-88	6D	DREB_A1	454686316	454687053	245	26289.2	5.09
TraesCS6D02G366100.1	TtDREB_A1-89	6D	DREB_A1	454799522	454800695	244	25990.8	5.68
TraesCS6D02G377000.1	TtERF_B6-12	6D	ERF_B6	459734435	459735711	330	34884.9	8.66
TraesCS7A02G057700.1	TtDREB_A1-90	7A	DREB_A1	27901271	27902307	225	23661.2	5.61
TraesCS7A02G057800.1	TtDREB_A1-91	7A	DREB_A1	27904396	27905476	210	22308	8.31
TraesCS7A02G095100.1	TtAP2-57	7A	AP2	57978439	57981439	408	43609.8	8.75
TraesCS7A02G128800.1	TtDREB_A5-5	7A	DREB_A5	82942180	82943327	179	18978.4	11.04
TraesCS7A02G158000.1	TtERF_B2-36	7A	ERF_B2	112263526	112266127	353	38727	4.44
TraesCS7A02G180900.1	TtDREB_A6-18	7A	DREB_A6	135688695	135690799	362	38471.5	7.02
TraesCS7A02G264100.1	TtERF_B4-16	7A	ERF_B4	262473336	262475332	227	23619.3	11.32
TraesCS7A02G292900.1	TtAP2-58	7A	AP2	370540636	370543534	387	42260.1	5.03
TraesCS7A02G355500.1	TtDREB_A4-30	7A	DREB_A4	520563393	520564472	249	26192.2	4.59
TraesCS7A02G377400.1	TtERF_B2-37	7A	ERF_B2	551541411	551543889	340	37762.4	4.81
TraesCS7A02G495800.1	TtAP2-59	7A	AP2	686019255	686022221	469	50664.6	6.51
TraesCS7B02G028700.1	TtDREB_A5-6	7B	DREB_A5	27067404	27067958	184	19321.7	11.21
TraesCS7B02G062200.1	TtERF_B2-38	7B	ERF_B2	65660420	65663385	355	39157.4	4.39
TraesCS7B02G085900.1	TtDREB_A6-19	7B	DREB_A6	99088470	99090547	368	39236.3	7.12
TraesCS7B02G162100.1	TtERF_B4-17	7B	ERF_B4	222312989	222315114	224	23361.2	11.32
TraesCS7B02G186900.1	TtAP2-60	7B	AP2	312441078	312443860	353	38438.9	5.72
TraesCS7B02G272300.1	TtDREB_A4-31	7B	DREB_A4	499256425	499257174	249	26119.3	4.52
TraesCS7B02G283900.1	TtERF_B2-39	7B	ERF_B2	517932310	517933149	279	31185	4.36
TraesCS7B02G401400.1	TtAP2-61	7B	AP2	667746817	667749787	467	50423.4	6.46
TraesCS7B02G440400.1	TtAP2-62	7B	AP2	705964884	705967724	405	43700	7.91
TraesCS7D02G031300.1	TtERF_B3-50	7D	ERF_B3	16635274	16636077	267	29582.7	5.99
TraesCS7D02G052400.1	TtDREB_A1-92	7D	DREB_A1	27453025	27454128	219	23090.5	4.87
TraesCS7D02G052500.1	TtDREB_A1-93	7D	DREB_A1	27467566	27468249	227	23863.1	8.78
TraesCS7D02G052600.1	TtDREB_A1-94	7D	DREB_A1	27470774	27471448	224	23857.8	8.12
TraesCS7D02G091100.1	TtAP2-63	7D	AP2	54437323	54439758	410	43817	8.27
TraesCS7D02G118000.1	TtERF_B5-7	7D	ERF_B5	72965952	72967198	324	35351.5	4.36
TraesCS7D02G127600.1	TtDREB_A5-7	7D	DREB_A5	79963951	79965108	179	19017.4	11.04
TraesCS7D02G158500.1	TtERF_B2-40	7D	ERF_B2	106915520	106917944	355	39042.3	4.42
TraesCS7D02G182700.1	TtDREB_A6-20	7D	DREB_A6	136203799	136205955	366	38989	7.02
TraesCS7D02G265000.1	TtERF_B4-18	7D	ERF_B4	246074131	246076185	224	23211.9	11.15
TraesCS7D02G292500.1	TtAP2-64	7D	AP2	358473307	358476106	351	38291.7	5.96
TraesCS7D02G367500.1	TtDREB_A4-32	7D	DREB_A4	475375095	475375844	249	26099.2	4.58
TraesCS7D02G373700.1	TtERF_B2-41	7D	ERF_B2	484070434	484072754	359	39833.6	4.51
TraesCS7D02G378200.1	TtERF_B2-42	7D	ERF_B2	489300878	489301717	279	30970.7	4.52
TraesCS7D02G416300.1	TtERF_B2-43	7D	ERF_B2	535509791	535512076	331	36981.6	4.98
TraesCS7D02G469200.1	TtDREB_A6-21	7D	DREB_A6	582458439	582458942	167	18336.2	12.2
TraesCS7D02G483200.1	TtAP2-65	7D	AP2	593236383	593239374	469	50629.6	6.46
TraesCS7D02G512600.1	TtAP2-66	7D	AP2	614165669	614168999	434	46380.1	9.17
TraesCSU02G179500.1	TtRAV-25	Un	RAV	270381853	270382815	320	34816.4	5.69
TraesCSU02G183700.1	TtERF_B2-44	Un	ERF_B2	277361437	277362587	284	31397.2	4.68
TraesCSU02G227200.1	TtRAV-26	Un	RAV	336369406	336373553	351	38194.2	10.14
