# Supplementary material for: Genome-wide analysis of the AP2/ERF gene family in Tritipyrum and the response of TtERF_B2-50 in salt-tolerance
Source: BMC Genomics. 2023 Sep 13;24:541. doi: 10.1186/s12864-023-09585-x (PMC10498623; doi:10.1186/s12864-023-09585-x)
Supplement: Supplementary file 5 — Additional file 5. [file 12864_2023_9585_MOESM5_ESM.xlsx]

## Sheet: Sheet1
Supplementary Table S2 : Primers used in qRT-RCR experiments
Probe ID	Forward primer (5'-3')	Reverse primer (5'-3')
TtDREB-A6-28	GTA CAA CAC CAG CAC GCA CCA G	GGG ATA GGG AGA GGA GGA AGC AAT C
TtDREB-A6-24	CTC CGA CCA TCT CCT TCT CCT TCC	GCG ACT GGA GCT GGA GGA TTT G
TtRAV-34	CTG AAC AGG CTG GTG ATA CCG AAG	TCC AGT ACG AGT AGC GGA ACC G
TtERF-B2-50	CTA CAA CGT GGC CGG TTT CTT CC	TGA GTG GTG ATG CTG TCA AAG TTC C
TtAP2-67	CAT GCC ACT CTT CTC GTC GTC ATC	TGG TGG TGG TGT TGG TTG CTT G
TtERF-B2-10	CGG CTT GGT GGA CCT GAT GAA G	ACA AAT AGG CAC CCA ATC GTC TCT G
TtAP2-6	CAT GCC ACT CTT CTC GTC GTC ATC	TGG TGG TGG TGT TGG TTG CTT G
TtRAV-6	GCG AGC ACC TGT TCG ACA AGA C	CTC GGC GTG TTG CTT CGG TAT C
TtAP2-4	CAT GCC ACT CTT CTC GTC GTC ATC	TGG TGG TGG TGT TGG TTG CTT G
TtRAV-3	GCC GCT TTG TCA AGG AGA AGG G	CGT CGT CAT CGT CGT GGT CTT G
TtERF-B2-1	GGA GCT GTT ATC GCC GAC TTC G	CCA GCG GTT TCT CCT TCA CCT C
TtERF-B4-5	GTC TCA GGA GAA CAG CAG CAT CAG	TGT AGT GCC GCT TCC TCC CTT G
TtDREB-A5-1	AGT ACC GCT CGT CGT CTT CCA G	CGT CAC GTT GTG CTC CTC CTT G
TtAP2-10	TAA GGA GGA GAA GGC GGC AAG G	TGG CGT GTC ATG TGC TTC ATC TC
TtDREB-A4-7	TGT CCA CCT CCT CCT CCT CCT C	CTT CTT GGG GTG CTT GGG CTT G
TtERF-B4-4	TCG CTG AGG AAC AAG GGA GGA AG	GTG TCA AAG GTG CCG AGC CAT AC
TtERF-B2-13	CAT CCA CCA GCC GTC GTA CAT G	TTG AGC GTT GAT GTT GCC AAA GTT C
TtRAV-10	CTC CGG CAA CAA CCA GCT CTT C	AGA GTC GCA CGG TCC TCA TCA C
TtRAV-8	CAT GAC GAC GAC GAC GAC CTT C	AGA GAC GCA CGG TCC TCA TCA C
TtRAV-7	CTG GAA GAA GCG GTG CGT AGA C	CAC ACC CTG CTG CTT GTA CTC C
TtERF-B2-11	GGA CGG CTT GGT GGA CTT GAT G	CCC TGA TCC TGA TCG TCT CTT CCC
TtRAV-16	GGA AGC TGA ACA GGC TGG TGA TAC	TCC AGT ACG AGT AGC GGA ACC G
TtRAV-13	TGC ACA AGG CCG TGA GAA TCT TC	TTG CTT CTT CAA CGC CGC TGT C
TtERF-B4-6	GTC TCA GGA GAA CAG CAG CAT CAG	TGT AGT GCC GCT TCC TCC CTT G
TtERF-B2-15	CTT CCA CCA GCC GTC GTA CAT G	TGC GTG TTG ATG TTG TCA AAG TTC C
TtAP2-14	GTG GTT TCT CCC GTG GTG CTT C	CTT CCT CCT CGG TGC TGA ATG TTC
TtDREB-A1-36	TCC AGC AGC AGC AGA TCA TTC TTC	GTA GTA CGA CCC GGC CTC CAT G
TtDREB-A1-18	TCC AGC AGC AGC AGA TCA TTC TTC	GTA GTA CGA CCC GGC CTC CAT G
TtDREB-A6-8	AAG ACA TGC CCC AGA GCC AGA G	CTC TCG GAG ACG GAG CAG ACT G
TtERF-B4-10	GCG GAG TCA TGA GCA GCT CTT ATG	GAG GAG GAC GGG AAC GAG TAG TAG
TtRAV-19	GCG AGG ACA GCA AGC TCT TCA TAG	GAG TCT CAC GGC CTT CTT CAC G
TtERF-B4-9	GCC AAC CAA GGC AAC CTT CTC TC	ACG AGT AGT AGG AGC CCA GGA AAC
TtDREB-A6-18	TCC ACC TCG CCA TTT TCA TTC TAC G	GGC AGC GGA GAG GAA TTG TAA TAC G
TtDREB-A6-17	GTA CAA CAC CAG CAC GCA CCA G	TGA GAG GAA GAG GAG GAA GCA ATC G
TtDREB-A1-87	GCG GAC CAA GTT CAA GGA GAC G	GCC ATA TCC TCT GCT TGC TGT GC
TtDREB-A1-83	AGC AGA GAC ATC ACG GCA CAA TAA C	TCG CCT CCT CGT CCA TGA AGT C
TtDREB-A1-78	GCG GAC CAA GTT CAA GGA GAC G	GCC ATA TCC TCT GCT TGC TGT GC
TtDREB-A1-86	AGC AGA GAC ATC ACG GCA CAA TAA C	TCG CCT CCT CGT CCA TGA AGT C
TtDREB-A1-74	ACA TGG GCT GGG ACC TGT ACT AC	GCA CAT CGA CCT CGC CGT AAT C
TtDREB-A6-7	TGG ACG GCA GAG ACC AGG TAA TG	GGC AGG GGA AGG AGA AGG AGA TG
TtERF-B2-42	AAC TGC TGC TGG TGA TGA TGA CTG	GTA CCA AGC CAG ACA CGG ACA C
TtERF-B4-15	GTA TGG TTG GGC ACC TTC GAC AC	GGG AAG TTG AGC TTG GCC TTG G
TtDREB-A6-19	CCT CCA CCT CAA CCT CCA CCT C	GCA GGG AAG TAG CAG GAT TCT TGG
TtERF-B2-40	GAT CTT GCC GAC TTG GAG CCA TAC	TGC GGT ACA TCA CAG CTT AGA ATG C
